# Supplementary material for: Optimization for enhanced ecofriendly decolorization and detoxification of Reactive Blue160 textile dye by Bacillus subtilis
Source: Biotechnol Rep (Amst). 2020 Aug 31;28:e00522. doi: 10.1016/j.btre.2020.e00522 (PMC7490544; doi:10.1016/j.btre.2020.e00522)
Supplement: Supplementary file 1 [file mmc1.zip › Data Profile.xml]

<?xml version="1.0" encoding="UTF-8" standalone="no"?><data:data><datasets><author>barathiselvaraj87@gmail.com</author><type>0</type><dataset><value>1</value><reason>The data that has been used is confidential</reason><comments/></dataset></datasets></data:data>
